# Supplementary material for: Towards DFO*12—Preliminary Results of a New Chelator for the Complexation of Actinium-225
Source: Pharmaceutics. 2025 Mar 1;17(3):320. doi: 10.3390/pharmaceutics17030320 (PMC11946154; doi:10.3390/pharmaceutics17030320)
Supplement: Supplementary file 1 [file pharmaceutics-17-00320-s001.zip]

Archive with 1 entries (1 files):
- pharmaceutics-3397973-supplementary.pdf
